# Supplementary material for: Risk Factors for the Mental Health of Adolescents from the Parental Perspective: Photo-Voice in Rural Communities of Ecuador
Source: Int J Environ Res Public Health. 2023 Jan 26;20(3):2205. doi: 10.3390/ijerph20032205 (PMC9915978; doi:10.3390/ijerph20032205)
Supplement: Supplementary file 1 [file ijerph-20-02205-s001.zip]

Archive with 1 entries (1 files):
- ijerph-2104946-supplementary.pdf
